# Supplementary material for: Long-term stability of computational parameters during approach-avoidance conflict in a transdiagnostic psychiatric patient sample
Source: Sci Rep. 2021 Jun 3;11:11783. doi: 10.1038/s41598-021-91308-x (PMC8175390; doi:10.1038/s41598-021-91308-x)
Supplement: Supplementary file 2 — Supplementary Information 2. [file 41598_2021_91308_MOESM2_ESM.zip]

Archive with 27 entries (25 files):
- AAC_fit.m
- AAC_gen_model.m
- AAC_inversion.m
- AAC_plot.m
- AAC_sim.m
- BBBBB.csv
- main_script.m
- sim.csv
- spm_MDP_VB_X.m
- Supplementary_Code_AAC/
- Supplementary_Code_AAC/AAC_fit.m
- Supplementary_Code_AAC/AAC_gen_model.m
- Supplementary_Code_AAC/AAC_inversion.m
- Supplementary_Code_AAC/AAC_plot.m
- Supplementary_Code_AAC/AAC_sim.m
- Supplementary_Code_AAC/BBBBB.csv
- Supplementary_Code_AAC/main_script.m
- Supplementary_Code_AAC/sim.csv
- Supplementary_Code_AAC/spm_MDP_VB_X.m
- Supplementary_Code_AAC/__MACOSX/
- Supplementary_Code_AAC/__MACOSX/._AAC_fit.m
- Supplementary_Code_AAC/__MACOSX/._AAC_gen_model.m
- Supplementary_Code_AAC/__MACOSX/._AAC_inversion.m
- Supplementary_Code_AAC/__MACOSX/._AAC_plot.m
- Supplementary_Code_AAC/__MACOSX/._AAC_sim.m
- Supplementary_Code_AAC/__MACOSX/._main_script.m
- Supplementary_Code_AAC/__MACOSX/._spm_MDP_VB_X.m
