# Supplementary material for: Long-term stability of computational parameters during approach-avoidance conflict in a transdiagnostic psychiatric patient sample
Source: Sci Rep. 2021 Jun 3;11:11783. doi: 10.1038/s41598-021-91308-x (PMC8175390; doi:10.1038/s41598-021-91308-x)
Supplement: Supplementary file 2 — Supplementary Information 2. [file 41598_2021_91308_MOESM2_ESM.zip › AAC_fit.m]

function Prior_posterior_FE_DCM_mAcc_pAct = AAC_fit(subject,input_directory,output_directory)

% File location of file to fit
file = [input_directory '/' subject '.csv'];

%% Fixed parameter values
%==========================================================================

pt_val = 1; % (fixed)

neg_img = 2;% made negative(-)
beta    = 1;

%% Add Subject Data
subdat = readtable(file); %subject data 
TpB = size(subdat,1); %trials per block

sub.u = ones(2,1,size(subdat,1));
sub.o = zeros(3,2,size(subdat,1));

for i = 1:size(sub.u,3)
    sub.o (1, 1,i) = subdat.o1_0(i);
    sub.o (1, 2,i) = subdat.o1_1(i); 
    sub.o (2, 1,i) = subdat.o2_0(i);
    sub.o (2, 2,i) = subdat.o2_1(i); 
    sub.o (3, 1,i) = subdat.o3_0(i);
    sub.o (3, 2,i) = subdat.o3_1(i); 
    sub.u (1, 1,i) = subdat.u_1(i); 
end

o_all = sub.o;
u_all = sub.u;

%% 6.2 Invert model and try to recover original parameters:
%==========================================================================

% Generate base MDP structure (transition probabilities, etc.)
MDP = AAC_gen_model(neg_img,pt_val,beta);


MDP.TpB = TpB; % trials per block
MDP.neg_img = neg_img;
MDP.pt_val = pt_val;


DCM.MDP   = MDP;                  % MDP model

% These are the fields that will be fit (the parameters of the model)
DCM.field = {'neg_img' 'beta'};

DCM.U     = {o_all};              % trial specification (stimuli)
DCM.Y     = {u_all};              % responses (action)

% Model inversion
DCM       = AAC_inversion(DCM);

% Plots fitting progress for both parameters in field (beta and neg_img)
subplot(2,2,3)
xticklabels(DCM.field),xlabel('Parameter')
subplot(2,2,4)
xticklabels(DCM.field),xlabel('Parameter')
 
%% 6.3 Check deviation of prior and posterior means & posterior covariance:
%==========================================================================

%--------------------------------------------------------------------------
% re-transform values and compare prior with posterior estimates
%--------------------------------------------------------------------------           

field = fieldnames(DCM.M.pE);
for i = 1:length(field)
    prior(i) = exp(DCM.M.pE.(field{i}));
    posterior(i) = exp(DCM.Ep.(field{i}));
end

%--------------------------------------------------------------------------
% Calculate model accuracy metrics
%--------------------------------------------------------------------------

pt_val = 1;% (fixed)
neg_img = posterior(1);
beta    = posterior(2);

MDP = AAC_gen_model(neg_img,pt_val,beta);

% expand MDP across trials
 
[MDP(1:60)] = deal(MDP); % replicate mdp structure over trials

for i = 1:length(MDP)
    MDP(i).o     = [o_all(:,:,i)];              % trial specification (stimuli)
    MDP(i).u     = [u_all(:,:,i)];              % responses (action)
end

% Runs VB again, but this time to check model accuracy (comparing model
% actions against true actions)
MDP = spm_MDP_VB_X(MDP);

for i = 1:length(MDP)
    [maxprob(i) idx(i)] = max(MDP(i).P);
    if idx(i) == MDP(i).u(1,1)
        acc(i) = 1;
    else
        acc(i) = 0;
    end
    
    P(i) = MDP(i).P(MDP(i).u(1,1));
end

acc = acc';
acc_avg = sum(acc)/size(acc,1);

P = P';
P_avg = sum(P)/size(P,1);

%--------------------------------------------------------------------------
% Save data
%--------------------------------------------------------------------------

Prior_posterior_FE_DCM_mAcc_pAct = [{prior} {posterior} {DCM.F} {DCM} {acc_avg} {P_avg} {MDP}];
save([output_directory '/'  subject '-ParamEstimatesAAC'],'Prior_posterior_FE_DCM_mAcc_pAct');
end
