# Supplementary material for: Long-term stability of computational parameters during approach-avoidance conflict in a transdiagnostic psychiatric patient sample
Source: Sci Rep. 2021 Jun 3;11:11783. doi: 10.1038/s41598-021-91308-x (PMC8175390; doi:10.1038/s41598-021-91308-x)
Supplement: Supplementary file 2 — Supplementary Information 2. [file 41598_2021_91308_MOESM2_ESM.zip › AAC_gen_model.m]

%% Build generative model of approach-avoidance conflict task

function mdp = gen_mdp_AAC(neg_img,pt_val,beta)

%--------------------------------------------------------------------------
%Specify prior beliefs about initial state
%--------------------------------------------------------------------------
D{1}  = [1 0 0 0 0 0 0 0 0 0]'; % positions
D{2} = [1 1 1 1 1]';% conditions

d = D;
%% 12.1 Outcome probabilities: A
%==========================================================================
Nf    = numel(D);           % Number of state factors
for f = 1:Nf
    Ns(f) = numel(D{f});    % Number of states in each factor
end
No    = [   ...             
    7       ...             % 7 outcomes for the stimuli
    5       ...             % 5 outcomes for the context/condition
    10      ...             % 10 outcomes for the observed position on runway
]; 

Ng    = numel(No);          % Number of outcome modalities
for g = 1:Ng
    A{g} = zeros([No(g),Ns]);
end
%--------------------------------------------------------------------------
% positions -> stimuli (negative image, positive image, positive image +2,
% negative image +2, negative image +4, negative image +6
             
%avoid threat

% Given context/condition 1 (avoid threat), the runway position 
% (column index) is mapped to the probability of the stimulus (row index)
A{1}(:,:,1) =   [1 0 0 0 0 0 0 0 0 0; % start
                 0 9/10 8/10 7/10 6/10 5/10 4/10 3/10 2/10 1/10; % negative image   
                 0 1/10 2/10 3/10 4/10 5/10 6/10 7/10 8/10 9/10; % positive image 
                 0 0 0 0 0 0 0 0 0 0; % positive image +2
                 0 0 0 0 0 0 0 0 0 0; % negative image +2
                 0 0 0 0 0 0 0 0 0 0; % negative image +4
                 0 0 0 0 0 0 0 0 0 0] ; % negative image +6
             
%approach reward

A{1}(:,:,2) =   [1 0 0 0 0 0 0 0 0 0; % start
                 0 0 0 0 0 0 0 0 0 0; % negative image   
                 0 9/10 8/10 7/10 6/10 5/10 4/10 3/10 2/10 1/10; % positive image
                 0 1/10 2/10 3/10 4/10 5/10 6/10 7/10 8/10 9/10; % positive image +2
                 0 0 0 0 0 0 0 0 0 0; % negative image +2
                 0 0 0 0 0 0 0 0 0 0; % negative image +4
                 0 0 0 0 0 0 0 0 0 0] ; % negative image +6
             
%conflict: 2 points

A{1}(:,:,3) =   [1 0 0 0 0 0 0 0 0 0; % start
                 0 0 0 0 0 0 0 0 0 0; % negative image   
                 0 9/10 8/10 7/10 6/10 5/10 4/10 3/10 2/10 1/10; % positive image
                 0 0 0 0 0 0 0 0 0 0; % positive image +2
                 0 1/10 2/10 3/10 4/10 5/10 6/10 7/10 8/10 9/10; % negative image +2
                 0 0 0 0 0 0 0 0 0 0; % negative image +4
                 0 0 0 0 0 0 0 0 0 0] ; % negative image +6
             
%conflict: 4 points

A{1}(:,:,4) =   [1 0 0 0 0 0 0 0 0 0; % start
                 0 0 0 0 0 0 0 0 0 0; % negative image   
                 0 9/10 8/10 7/10 6/10 5/10 4/10 3/10 2/10 1/10; % positive image
                 0 0 0 0 0 0 0 0 0 0; % positive image +2
                 0 0 0 0 0 0 0 0 0 0; % negative image +2
                 0 1/10 2/10 3/10 4/10 5/10 6/10 7/10 8/10 9/10; % negative image +4
                 0 0 0 0 0 0 0 0 0 0] ; % negative image +6
             
%conflict: 6 points

A{1}(:,:,5) =   [1 0 0 0 0 0 0 0 0 0; % start
                 0 0 0 0 0 0 0 0 0 0; % negative image   
                 0 9/10 8/10 7/10 6/10 5/10 4/10 3/10 2/10 1/10; % positive image
                 0 0 0 0 0 0 0 0 0 0; % positive image +2
                 0 0 0 0 0 0 0 0 0 0; % negative image +2
                 0 0 0 0 0 0 0 0 0 0; % negative image +4
                 0 1/10 2/10 3/10 4/10 5/10 6/10 7/10 8/10 9/10] ; % negative image +6             


             
%--------------------------------------------------------------------------
% conditions -> conditions (AT, AR, C-2, C4, C6)
             
%avoid threat

A{2}(:,:,1) =   [1 1 1 1 1 1 1 1 1 1; % AT
                 0 0 0 0 0 0 0 0 0 0; % AR
                 0 0 0 0 0 0 0 0 0 0; % C2
                 0 0 0 0 0 0 0 0 0 0; % C4
                 0 0 0 0 0 0 0 0 0 0]; % C6
             
%approach reward

A{2}(:,:,2) =   [0 0 0 0 0 0 0 0 0 0; % AT
                 1 1 1 1 1 1 1 1 1 1; % AR
                 0 0 0 0 0 0 0 0 0 0; % C2
                 0 0 0 0 0 0 0 0 0 0; % C4
                 0 0 0 0 0 0 0 0 0 0]; % C6
             
%conflict: 2 points

A{2}(:,:,3) =   [0 0 0 0 0 0 0 0 0 0; % AT
                 0 0 0 0 0 0 0 0 0 0; % AR
                 1 1 1 1 1 1 1 1 1 1; % C2
                 0 0 0 0 0 0 0 0 0 0; % C4
                 0 0 0 0 0 0 0 0 0 0]; % C6
             
%conflict: 4 points

A{2}(:,:,4) =   [0 0 0 0 0 0 0 0 0 0; % AT
                 0 0 0 0 0 0 0 0 0 0; % AR
                 0 0 0 0 0 0 0 0 0 0; % C2
                 1 1 1 1 1 1 1 1 1 1; % C4
                 0 0 0 0 0 0 0 0 0 0]; % C6
             
%conflict: 6 points

A{2}(:,:,5) =   [0 0 0 0 0 0 0 0 0 0; % AT
                 0 0 0 0 0 0 0 0 0 0; % AR
                 0 0 0 0 0 0 0 0 0 0; % C2
                 0 0 0 0 0 0 0 0 0 0; % C4
                 1 1 1 1 1 1 1 1 1 1]; % C6
             
%--------------------------------------------------------------------------
% conditions -> conditions (1,2,3,4,5,6,7,8,9)
             

A{3}(:,:,1) = eye(Ns(1));
             
             
%approach reward

A{3}(:,:,2) =   eye(Ns(1));
             
%conflict: 2 points

A{3}(:,:,3) =   eye(Ns(1));
             
%conflict: 4 points

A{3}(:,:,4) =   eye(Ns(1));
             
%conflict: 6 points

A{3}(:,:,5) =   eye(Ns(1));            

for g = 1:Ng
    A{g} = double(A{g});
end

%% 12.3 Controlled transitions: B{u}
%==========================================================================
for f = 1:Nf
    B{f} = eye(Ns(f));
end
 
% controllable runway position: move to the k-th position
%--------------------------------------------------------------------------
for k = 1:Ns(1)
    B{1}(:,:,k) = 0;
    B{1}(k,:,k) = 1;
end


%% allowable policies
%--------------------------------------------------------------------------
T = 2;
Np = 9;
V         = ones(T-1,Np,Nf);
V(:,:,1) = [2 3 4 5 6 7 8 9 10];

%% 12.4 priors: (utility) C
%--------------------------------------------------------------------------
C{1}      = zeros(No(1),T);
C{2}      = zeros(No(2),T);
C{3}      = zeros(No(3),T);

C{1}(2,T)      = -neg_img;
C{1}(3,T)      = 0;
C{1}(4,T)      = 2*pt_val;
C{1}(5,T)      = -neg_img + 2*pt_val;
C{1}(6,T)      = -neg_img + 4*pt_val;
C{1}(7,T)      = -neg_img + 6*pt_val;


%% 14. Define MDP Structure
%==========================================================================
%==========================================================================

% Set up MDP

mdp.T = T;                      % number of moves
mdp.V = V;                      % allowable policies (deep)
mdp.A = A;                      % observation model
mdp.B = B;                      % transition probabilities
mdp.C = C;                      % preferred outcomes
mdp.D = D;                      % prior over initial states

mdp.beta    = beta;
mdp.alpha   = 16;

mdp         = spm_MDP_check(mdp);


end
