# Supplementary material for: Long-term stability of computational parameters during approach-avoidance conflict in a transdiagnostic psychiatric patient sample
Source: Sci Rep. 2021 Jun 3;11:11783. doi: 10.1038/s41598-021-91308-x (PMC8175390; doi:10.1038/s41598-021-91308-x)
Supplement: Supplementary file 2 — Supplementary Information 2. [file 41598_2021_91308_MOESM2_ESM.zip › AAC_plot.m]

function AAC_plot(MDP, gtitle)
    T = numel(MDP);
    
    NUM_TRIALS = 60;
    
    T = min(NUM_TRIALS, T);
    
    NUM_ACTIONS = 9;
    
    PATCH_Y = [-0.5, 0.5, 0.5, -0.5];
    
    acts = horzcat(MDP.u);
    acts = acts(1, 1:T) - 1;
    
    
%     subplot(2, 1, 1);
%     
%     context = horzcat(MDP.o);
%     context = context(2, 1:2:(2*T));
% 
%     context_colors = [[0, 0, 1]; [0, 1, 1]; [0, 1, 0]; [0, 0.75, 0]; [0, 0.5, 0]];
%     
%     sc = gscatter(1:T, ones(1, T), context, context_colors);
%     ylim([0.5, 1.5]);
%     
%     legend('Location', 'northoutside');
%     
%     subplot(2, 1, 2);
    
    figure;

    hold on;
    cc = linspace(1, 0, 101);
    cc = [cc; cc; cc];
    
    for t=1:T
        patch_x = [t-0.5, t-0.5, t+0.5, t+0.5];
        for act=1:NUM_ACTIONS
            patch_y = PATCH_Y + act;
            p = 1 - MDP(t).P(act + 1);
            patch_c = [p p p];
            
            patch(patch_x, patch_y, 'green',    ...
                'FaceColor', patch_c,           ...
                'LineStyle', 'none'             ...
            );
        end        
    end
    
    patch(                              ...
        [0.5, 0.5, T + 0.5, T + 0.5],   ...
        [9.5, 10.5, 10.5, 9.5],         ...
        'green',                        ...
        'FaceColor', [1 1 1],           ...
        'LineStyle', 'none'             ...
    );
    
    s = scatter(1:T, acts, 25, [1, 0, 0], 'filled');
    
    colormap(cc');
    
    cc = colorbar('Location', 'southoutside');
    cc.Label.String = 'Action Probability (Darker = Higher Probability)';
    
    ylim([1-0.5,NUM_ACTIONS + 0.5]);
    xlim([1-0.5, T+0.5]);
    
    yticklabels({'1', '2', '3', '4', '5', '6', '7', '8', '9'});
    
    xlabel('Trial');
    ylabel('Runway Position');
    
    legend(s, 'Chosen Runway Position', 'Location', 'southoutside');   
    
    title(gtitle);

    shg;
end
