# Supplementary material for: Long-term stability of computational parameters during approach-avoidance conflict in a transdiagnostic psychiatric patient sample
Source: Sci Rep. 2021 Jun 3;11:11783. doi: 10.1038/s41598-021-91308-x (PMC8175390; doi:10.1038/s41598-021-91308-x)
Supplement: Supplementary file 2 — Supplementary Information 2. [file 41598_2021_91308_MOESM2_ESM.zip › AAC_sim.m]

% Simulate AAC for the provided parameter values
function MDP = AAC_sim(beta, neg_img)     
    mdp = AAC_gen_model(neg_img, 1, beta);
    
    % Deal for all 60 trials
    MDP(1:60) = deal(mdp);

    % Run simulation routine
    MDP  = spm_MDP_VB_X(MDP);
    
    % Save to file './sim.csv'
    save_sim(MDP);
end

function save_sim(MDPs)
    % Same format as 'BBBBB.csv'
    header = {'Trial', 'o1_0', 'o1_1', 'o2_0', 'o2_1', 'o3_0', 'o3_1', 'u_0', 'u_1'};
    data = cell(numel(MDPs), numel(header));
    data = cell2struct(data, header, 2);
    
    for i=1:numel(MDPs)
        MDP = MDPs(i);
        
        data(i).Trial = i - 1;
        
        % Collect observations and actions from MDP structure
        data(i).o1_0 = MDP.o(1, 1);
        data(i).o1_1 = MDP.o(1, 2);
        data(i).o2_0 = MDP.o(2, 1);
        data(i).o2_1 = MDP.o(2, 2);
        data(i).o3_0 = MDP.o(3, 1);
        data(i).o3_1 = MDP.o(3, 2);
        
        data(i).u_0 = MDP.u(2);
        data(i).u_1 = MDP.u(1);
    end
    
    data = struct2table(data);
    
    % Save as same structure as BBBBB.csv
    writetable(data, './sim.csv');
end
