# Supplementary material for: Long-term stability of computational parameters during approach-avoidance conflict in a transdiagnostic psychiatric patient sample
Source: Sci Rep. 2021 Jun 3;11:11783. doi: 10.1038/s41598-021-91308-x (PMC8175390; doi:10.1038/s41598-021-91308-x)
Supplement: Supplementary file 2 — Supplementary Information 2. [file 41598_2021_91308_MOESM2_ESM.zip › BBBBB.csv]

Trial	o1_0	o1_1	o2_0	o2_1	o3_0	o3_1	u_0	u_1
0.0	1	4	3	3	1	2	1	2
1.0	1	7	5	5	1	10	1	10
2.0	1	4	2	2	1	2	1	2
3.0	1	6	4	4	1	8	1	8
4.0	1	3	1	1	1	10	1	10
5.0	1	5	3	3	1	9	1	9
6.0	1	6	4	4	1	7	1	7
7.0	1	4	2	2	1	10	1	10
8.0	1	3	1	1	1	10	1	10
9.0	1	7	5	5	1	9	1	9
10.0	1	4	2	2	1	10	1	10
11.0	1	3	4	4	1	2	1	2
12.0	1	3	1	1	1	10	1	10
13.0	1	3	5	5	1	8	1	8
14.0	1	6	4	4	1	8	1	8
15.0	1	4	2	2	1	10	1	10
16.0	1	4	3	3	1	4	1	4
17.0	1	3	5	5	1	7	1	7
18.0	1	5	3	3	1	8	1	8
19.0	1	3	1	1	1	10	1	10
20.0	1	4	2	2	1	10	1	10
21.0	1	3	5	5	1	4	1	4
22.0	1	5	3	3	1	7	1	7
23.0	1	4	2	2	1	10	1	10
24.0	1	3	5	5	1	8	1	8
25.0	1	3	4	4	1	3	1	3
26.0	1	4	3	3	1	2	1	2
27.0	1	3	1	1	1	10	1	10
28.0	1	7	5	5	1	7	1	7
29.0	1	4	2	2	1	10	1	10
30.0	1	3	4	4	1	5	1	5
31.0	1	7	5	5	1	7	1	7
32.0	1	2	1	1	1	10	1	10
33.0	1	4	3	3	1	3	1	3
34.0	1	2	1	1	1	10	1	10
35.0	1	4	2	2	1	10	1	10
36.0	1	3	5	5	1	5	1	5
37.0	1	3	1	1	1	10	1	10
38.0	1	4	3	3	1	3	1	3
39.0	1	3	4	4	1	4	1	4
40.0	1	5	3	3	1	3	1	3
41.0	1	3	1	1	1	10	1	10
42.0	1	3	4	4	1	2	1	2
43.0	1	4	2	2	1	10	1	10
44.0	1	3	5	5	1	3	1	3
45.0	1	3	4	4	1	3	1	3
46.0	1	3	1	1	1	10	1	10
47.0	1	6	4	4	1	3	1	3
48.0	1	4	2	2	1	10	1	10
49.0	1	4	3	3	1	2	1	2
50.0	1	3	4	4	1	3	1	3
51.0	1	3	1	1	1	10	1	10
52.0	1	4	3	3	1	2	1	2
53.0	1	7	5	5	1	4	1	4
54.0	1	4	2	2	1	10	1	10
55.0	1	3	1	1	1	10	1	10
56.0	1	4	2	2	1	10	1	10
57.0	1	3	4	4	1	3	1	3
58.0	1	3	5	5	1	3	1	3
59.0	1	4	3	3	1	2	1	2
