# Supplementary material for: Long-term stability of computational parameters during approach-avoidance conflict in a transdiagnostic psychiatric patient sample
Source: Sci Rep. 2021 Jun 3;11:11783. doi: 10.1038/s41598-021-91308-x (PMC8175390; doi:10.1038/s41598-021-91308-x)
Supplement: Supplementary file 2 — Supplementary Information 2. [file 41598_2021_91308_MOESM2_ESM.zip › sim.csv]

Trial	o1_0	o1_1	o2_0	o2_1	o3_0	o3_1	u_0	u_1
0	1	6	4	4	1	7	1	7
1	1	4	2	2	1	10	1	10
2	1	4	2	2	1	10	1	10
3	1	3	3	3	1	2	1	2
4	1	7	5	5	1	10	1	10
5	1	4	2	2	1	10	1	10
6	1	7	5	5	1	9	1	9
7	1	7	5	5	1	10	1	10
8	1	6	4	4	1	8	1	8
9	1	5	3	3	1	6	1	6
10	1	3	1	1	1	10	1	10
11	1	3	1	1	1	9	1	9
12	1	6	4	4	1	7	1	7
13	1	6	4	4	1	10	1	10
14	1	3	1	1	1	9	1	9
15	1	7	5	5	1	10	1	10
16	1	6	4	4	1	8	1	8
17	1	3	1	1	1	9	1	9
18	1	3	1	1	1	10	1	10
19	1	7	5	5	1	10	1	10
20	1	3	1	1	1	7	1	7
21	1	4	2	2	1	9	1	9
22	1	4	2	2	1	8	1	8
23	1	3	1	1	1	10	1	10
24	1	7	5	5	1	9	1	9
25	1	4	2	2	1	10	1	10
26	1	3	2	2	1	10	1	10
27	1	4	2	2	1	10	1	10
28	1	2	1	1	1	10	1	10
29	1	7	5	5	1	10	1	10
30	1	6	4	4	1	9	1	9
31	1	3	3	3	1	2	1	2
32	1	3	1	1	1	10	1	10
33	1	3	4	4	1	4	1	4
34	1	4	2	2	1	10	1	10
35	1	3	3	3	1	5	1	5
36	1	7	5	5	1	9	1	9
37	1	3	3	3	1	2	1	2
38	1	3	3	3	1	2	1	2
39	1	3	3	3	1	5	1	5
40	1	6	4	4	1	8	1	8
41	1	7	5	5	1	10	1	10
42	1	3	1	1	1	9	1	9
43	1	3	3	3	1	3	1	3
44	1	5	3	3	1	2	1	2
45	1	3	1	1	1	10	1	10
46	1	3	4	4	1	8	1	8
47	1	3	1	1	1	10	1	10
48	1	6	4	4	1	10	1	10
49	1	7	5	5	1	10	1	10
50	1	3	1	1	1	10	1	10
51	1	7	5	5	1	10	1	10
52	1	2	1	1	1	8	1	8
53	1	3	1	1	1	10	1	10
54	1	6	4	4	1	10	1	10
55	1	2	1	1	1	9	1	9
56	1	3	3	3	1	3	1	3
57	1	4	2	2	1	10	1	10
58	1	3	1	1	1	10	1	10
59	1	4	2	2	1	10	1	10
