# Supplementary material for: Long-term stability of computational parameters during approach-avoidance conflict in a transdiagnostic psychiatric patient sample
Source: Sci Rep. 2021 Jun 3;11:11783. doi: 10.1038/s41598-021-91308-x (PMC8175390; doi:10.1038/s41598-021-91308-x)
Supplement: Supplementary file 2 — Supplementary Information 2. [file 41598_2021_91308_MOESM2_ESM.zip › Supplementary_Code_AAC/main_script.m]

% To fit a subject, specify the subject ID and directory of the subject in
% the variables below. The script will fit the subject, and if the plot
% flag is set, will plot the behavior of the subject overlayed on the
% beliefs produced by the model. 

% Before running, be sure to add spm12 and the DEM toolbox therein to your
% matlab path.

SIM = true; % Generate simulated behavior
FIT = false; % Fit example subject data 'BBBBB' or fit simulated behavior (if SIM = true)


BETA = 5.0; % Specify DECISION UNCERTAINTY parameter value (if simulating behavior)
EC = 3.0; % Specify EMOTION CONFLICT (EC) parameter value (if simulating behavior)

PLOT_FLAG = true; % Generate plot of behavior

FIT_SUBJECT = 'BBBBB'; % Subject ID
INPUT_DIRECTORY = './';% Where the subject file is located
OUTPUT_DIRECTORY = './'; % Where the output file should go

if SIM
    sim_mdp = AAC_sim(BETA, EC);
    
    if PLOT_FLAG
        gtitle = sprintf('Simulated Data (for Beta=%.2f; EC=%.2f)', BETA, EC);
        AAC_plot(sim_mdp, gtitle);
    end
end

if FIT
    if SIM
        fit_results = AAC_fit('sim', INPUT_DIRECTORY, OUTPUT_DIRECTORY);
        
        if PLOT_FLAG
            gtitle = sprintf('Fit Model (to Simulation Data Generated by Beta=%.2f; EC=%.2f)', BETA, EC);
            AAC_plot(fit_results{7}, gtitle);
        end
    else
        fit_results = AAC_fit(FIT_SUBJECT, INPUT_DIRECTORY, OUTPUT_DIRECTORY);

        if PLOT_FLAG
            gtitle = sprintf('Fit Model (to %s Subject Data, Beta=%.2f; EC=%.2f)', FIT_SUBJECT, fit_results{2}(1), fit_results{2}(2));
            AAC_plot(fit_results{7}, gtitle);
        end
    end

    fprintf('Fit: \n\tBeta =\t%.3f\n\tEC =\t%.3f\n', fit_results{2}(1), fit_results{2}(2));
end
